# Supplementary material for: Enhanced dispersion stability of gold nanoparticles by the physisorption of cyclic poly(ethylene glycol)
Source: Nat Commun. 2020 Nov 30;11:6089. doi: 10.1038/s41467-020-19947-8 (PMC7705015; doi:10.1038/s41467-020-19947-8)
Supplement: Supplementary file 3 — Source Data [file 41467_2020_19947_MOESM3_ESM.xlsx]

## Sheet: Fig. 5e
No PEG		MeO-PEG-OMe		c-PEG
10 min	60 min	10 min	60 min	10 min	60 min
0	0	0	0	58.5	24.2222
0	0	0	0	22.45	25.5556
0	0	0	0	50.5	6.75

## Sheet: Fig. 5f
No PEG		MeO-PEG-OMe		c-PEG
10 min	60 min	10 min	60 min	10 min	60 min
0	0	0	0	0.3	0
0.6	0	0	0	0	0
0	0	0	0	0.6	1.1
